# Supplementary material for: Covariation of scleral remodeling and PI3K/Akt signaling pathway in experimental myopia
Source: Sci Rep. 2025 Apr 11;15:12476. doi: 10.1038/s41598-025-97643-7 (PMC11992133; doi:10.1038/s41598-025-97643-7)
Supplement: Supplementary file 1 — Supplementary Material 1 [file 41598_2025_97643_MOESM1_ESM.xlsx]

## Sheet: NC axial length
0w						2WNC						4WNC
Anterior chamber OD	Lens thickness	Vitrous cavity OD	Axial length OD			Anterior chamber OD	Lens thickness	Vitrous cavity OD	Axial length OD			Anterior chamber OD	Lens thickness	Vitrous cavity OD	Axial length OD
1.3	3.36	3.41	8.07			1.23	3.4	3.56	8.19			1.2	3.5	3.71	8.4
1.17	3.4	3.8	8.07			1.17	3.42	3.62	8.21			1.37	3.78	3.42	8.57
1.29	3.19	3.62	8.09			1.27	3.3	3.62	8.18			1.22	3.32	3.88	8.41
1.19	3.14	3.66	8			1.25	3.36	3.53	8.15			1.21	3.4	3.85	8.46
1.26	3.17	3.62	8.05			1.29	3.27	3.54	8.16			1.19	3.77	3.58	8.54
1.34	3.25	3.33	7.93			1.27	3.49	3.48	8.24			1.22	3.35	3.84	8.41
1.27	3.34	3.39	7.99			1.26	3.3	3.66	8.22			1.19	3.36	3.91	8.47
1.27	3.36	3.45	8.07			1.29	3.38	3.52	8.19			1.24	3.5	3.71	8.44
1.21	3.36	3.5	8.07			1.19	3.6	3.43	8.21			1.23	3.56	3.77	8.57
1.19	3.3	3.5	7.99			1.13	3.45	3.58	8.16			1.23	3.35	3.94	8.51
1.11	3.3	3.46	7.87			1.21	3.59	3.43	8.22			1.25	3.62	3.66	8.52
1.29	3.25	3.54	8.08			1.26	3.32	3.66	8.23			1.32	3.59	3.61	8.52
1.17	3.45	3.43	8.04			1.23	3.39	3.58	8.2			1.22	3.75	3.54	8.51
1.21	3.27	3.55	8.04			1.16	3.49	3.6	8.24			1.28	3.61	3.64	8.52
1.3	3.23	3.55	8.08			1.26	3.5	3.48	8.24			1.25	3.61	3.56	8.42
1.11	3.42	3.39	7.92			1.35	3.32	3.55	8.22			1.32	3.59	3.61	8.52
1.21	3.32	3.49	8.01			1.37	3.33	3.48	8.18			1.25	3.61	3.56	8.42
1.3	3.32	3.35	7.97			1.37	3.4	3.49	8.26			1.21	3.72	3.56	8.49
1.19	3.27	3.35	7.81			1.36	3.43	3.44	8.23			1.35	3.61	3.52	8.48
1.23	3.25	3.55	8.02			1.27	3.43	3.5	8.2			1.37	3.78	3.42	8.57
1.11	3.52	3.48	7.91			1.39	3.3	3.56	8.25			1.28	3.6	3.56	8.44
1.15	3.23	3.54	7.92			1.36	3.4	3.47	8.23			1.25	3.6	3.58	8.43
1.21	3.36	3.48	8.05			1.34	3.45	3.44	8.23			1.27	3.82	3.4	8.49
1.23	3.36	3.48	8.07			1.21	3.59	3.43	8.23			1.4	3.55	3.63	8.58
1.21	3.27	3.54	7.98			1.23	3.57	3.42	8.22			1.26	3.68	3.55	8.49
1.35	3.37	3.41	8.13			1.21	3.59	3.43	8.23			1.3	3.59	3.62	8.51
1.19	3.3	3.55	8.04			1.27	3.47	3.52	8.26			1.34	3.56	3.59	8.49
1.29	3.36	3.52	8.17			1.22	3.55	3.53	8.3			1.35	3.5	3.56	8.41
1.2	3.49	3.36	8.05			1.33	3.36	3.52	8.21			1.32	3.64	3.6	8.56
1.29	3.32	3.54	8.15			1.38	3.33	3.54	8.25			1.29	3.54	3.61	8.44
1.17	3.45	3.46	8.08
1.13	3.4	3.5	8.04						8.218	0.0328424					8.48633	0.0553038
1.22	3.23	3.62	8.07
1.23	3.42	3.39	8.04
1.25	3.32	3.41	7.98
1.45	3.26	3.4	8.11
1.21	3.4	3.46	8.07
1.29	3.23	3.43	7.95
1.25	3.4	3.43	8.08
1.31	3.27	3.5	8.08
1.29	3.34	3.43	8.06
1.27	3.35	3.43	8.05
1.32	3.34	3.41	8.07
1.3	3.37	3.39	8.06
1.3	3.3	3.39	7.99
1.25	3.43	3.35	8.03
1.32	3.32	3.54	8.18
1.19	3.37	3.49	8.05
1.3	3.26	3.34	7.9
1.19	3.53	3.29	8.01
1.29	3.36	3.48	8.13
1.21	3.36	3.68	8.25
1.35	3.2	3.44	7.99
1.26	3.36	3.68	8.3
1.26	3.35	3.53	8.14
1.27	3.42	3.39	8.08
1.32	3.32	3.47	8.11
1.32	3.36	3.46	8.14
1.3	3.29	3.43	8.02
1.18	3.29	3.64	8.11
			8.04683	0.0846427

## Sheet: LIM axial length
0W						2WLIM						4WLIM
Anterior chamber OD	Lens thickness	Vitrous cavity OD	Axial length OD			Anterior chamber OD	Lens thickness	Vitrous cavity OD	Axial length OD			Anterior chamber OD	Lens thickness	Vitrous cavity OD	Axial length OD
1.1	3.36	3.57	8.03			1.32	3.36	3.64	8.33			1.25	3.6	3.75	8.6
1.38	3.3	3.43	8.11			1.29	3.44	3.54	8.26			1.18	3.7	3.71	8.59
1.27	3.37	3.4	8.04			1.29	3.34	3.72	8.34			1.3	3.8	3.52	8.62
1.25	3.46	3.4	8.11			1.3	3.32	3.72	8.34			1.17	3.76	3.72	8.65
1.4	3.2	3.36	7.96			1.32	3.23	3.7	8.25			1.3	3.72	3.68	8.69
1.27	3.43	3.35	8.05			1.32	3.6	3.33	8.25			1.29	3.92	3.4	8.61
1.23	3.42	3.42	8.07			1.21	3.64	3.55	8.25			1.29	3.7	3.64	8.63
1.36	3.32	3.35	8.03			1.21	3.45	3.66	8.31			1.21	3.88	3.52	8.6
1.34	3.29	3.49	8.12			1.13	3.4	3.77	8.31			1.26	3.85	3.55	8.66
1.3	3.42	3.31	8.03			1.37	3.47	3.57	8.35			1.25	3.62	3.83	8.7
1.26	3.45	3.39	8.1			1.23	3.59	3.6	8.41			1.32	3.49	3.87	8.68
1.42	3.2	3.48	8.1			1.32	3.26	3.73	8.32			1.25	3.68	3.89	8.89
1.29	3.4	3.4	8.09			1.29	3.32	3.67	8.27			1.33	3.57	4.04	8.97
1.31	3.32	3.43	8.06			1.31	3.59	3.31	8.25			1.34	3.58	3.75	8.67
1.29	3.32	3.5	8.11			1.34	3.33	3.71	8.42			1.19	3.4	4	8.59
1.25	3.41	3.42	8.08			1.35	3.5	3.48	8.33			1.25	3.77	3.58	8.6
1.21	3.42	3.42	8.05			1.39	3.59	3.41	8.39			1.35	3.53	3.82	8.7
1.13	3.36	3.58	8.07			1.27	3.46	3.63	8.36			1.25	3.81	3.67	8.73
1.21	3.4	3.43	8.04			1.25	3.53	3.54	8.32			1.18	3.82	3.66	8.66
1.25	3.4	3.39	8.04			1.27	3.58	3.54	8.39			1.26	3.74	3.62	8.62
1.25	3.4	3.46	8.11			1.23	3.66	3.54	8.43			1.3	3.77	3.6	8.67
1.21	3.4	3.39	8			1.28	3.54	3.58	8.4			1.23	3.76	3.65	8.64
1.13	3.36	3.46	7.95			1.26	3.52	3.55	8.33			1.21	3.83	3.6	8.64
1.21	3.53	3.35	8.09			1.26	3.54	3.56	8.36			1.23	3.76	3.63	8.62
1.01	3.7	3.27	7.98			1.31	3.61	3.44	8.36			1.25	3.7	3.67	8.62
1.21	3.49	3.39	8.08			1.36	3.38	3.56	8.3			1.24	3.71	3.68	8.63
1.32	3.32	3.5	8.14			1.3	3.52	3.57	8.39			1.26	3.73	3.67	8.66
1.17	3.53	3.39	8.09			1.24	3.65	3.39	8.28			1.27	3.68	3.71	8.66
1.25	3.54	3.39	8.18			1.3	3.54	3.48	8.32			1.22	3.81	3.5	8.53
1.19	3.42	3.42	8.03			1.23	3.43	3.72	8.38			1.27	3.78	3.56	8.61
1.26	3.36	3.41	8.03
1.25	3.53	3.41	8.19						8.33333	0.053905					8.658	0.0851125
1.23	3.32	3.48	8.03
1.18	3.39	3.4	7.97
1.29	3.24	3.44	7.97
1.28	3.21	3.53	8.03
1.21	3.49	3.43	8.12
1.21	3.45	3.5	8.16
1.21	3.32	3.54	8.07
1.25	3.45	3.39	8.08
1.21	3.36	3.43	7.99
1.29	3.23	3.62	8.13
1.4	3.23	3.39	8.02
1.25	3.32	3.43	7.99
1.28	3.32	3.48	8.08
1.2	3.24	3.37	7.81
1.27	3.27	3.47	8.02
1.17	3.44	3.42	8.02
1.14	3.42	3.38	7.93
1.16	3.41	3.31	7.88
1.13	3.48	3.36	7.97
1.17	3.44	3.34	7.94
1.22	3.39	3.4	8.01
1.91	3.32	3.47	7.99
1.21	3.34	3.52	8.07
1.2	3.26	3.58	8.04
1.17	3.26	3.43	7.86
1.11	3.47	3.3	7.87
1.19	3.28	3.5	7.97
1.23	3.27	3.36	7.86
			8.03	0.079622

## Sheet: NC refractive parameters
0W						2WNC						4WNC
DS OD	DC OD	Axis OD	Refractive OD			DS OD	DC OD	Axis OD	Refractive OD			DS OD	DC OD	Axis OD	Refractive OD
3.75	1.75	45	4.75			1.75	2.5	175	3			0.75	1.75	115	1.75
2.25	2.75	170	3.75			1.5	1.25	50	2.25			-0.75	3.75	155	1.25
2.75	1.75	30	3.75			2.25	1.25	165	3			0.25	4	70	2.25
3	4.25	20	5.25			2.75	1.25	60	3.5			1.5	1	140	2
4.5	2	90	5.5			1	2.75	170	2.5			0.75	0.5	60	1
1.5	3	45	3			2	2.5	130	3.25			1	2.5	110	2.25
2.75	1.5	170	3.5			1.5	2.25	120	2.75			0.75	1	40	1.25
4.25	2	95	5.25			2.75	1	80	3.25			1.25	1.25	5	2
2.5	2.25	30	3.75			-0.75	8	180	3.25			1.5	1.25	75	2.25
3	1.75	10	4			-0.75	8	180	3.25			0.75	2.25	165	2
4.25	2.25	30	5.5			0.75	3	40	2.25			-1.75	4.5	120	0.5
4.25	1.25	55	5			1.5	2.25	130	2.75			1.75	1	75	2.25
5.25	0.5	55	5.5			2.25	2	5	3.25			-0.5	3.75	40	1.5
3.25	3	25	4.25			2.5	1.75	165	3.5			0.25	2.25	30	1.5
0.75	4.75	15	3.25			3	2.25	175	4.25			-1.75	3.25	140	0.25
2	2.5	90	3.25			2.25	1	105	2.75			1.75	1.5	30	2.5
3	1.5	155	3.75			2.25	1	102	2.75			2.5	0.25	6	2.75
4	1	70	4.5			2.25	2	135	3.25			0	3.5	25	1.75
2.5	2.25	15	3.75			2.75	1.5	95	3.5			1	1.25	45	1.75
2.5	0.75	35	3			1.5	1.75	59	2.5			0.25	1.25	60	1
3	1.5	40	3.75			2.75	1.5	150	3.5			1.25	1.25	48	2
4.5	0.75	45	5			2.5	1.25	55	3.25			2	0.75	65	2.5
2.75	1.75	65	3.75			1	2.25	15	2.25			1	1	170	1.5
3.25	3	25	4.75			2.5	1	20	3			0	2	10	1
3.25	1	15	3.75			2.5	2	143	3.5			1.25	0.5	109	1.5
2.75	1	160	3.25			-0.25	4.5	75	2			-1	3.5	130	0.75
2.75	1	45	3.25			1.5	2.75	45	3			0.25	3	20	1.75
2	2.5	60	3.25			1.75	2	35	2.75			1	1.5	110	1.75
2.75	1	65	3.25			1.5	3	67	3			1.25	1	25	1.75
3	0.75	140	3.5			2.5	2	90	3.5			0	2	15	1
1.75	2.25	96	3
1.25	3.5	123	3
2.25	2.5	56	3.5						3.01667	0.491011					1.64167	0.611257
2.5	2.5	94	3.75
1.5	4.5	84	3.75
3	4.5	104	5.25
1.75	3	96	3.25
3	2	21	4
1.75	4	103	3.75
1.5	3.75	100	3.5
2.75	2.75	35	4.25
2.75	1.25	120	3.5
2.75	3.75	63	4.75
4.75	1.5	63	5.5
3.75	3	12	5.25
2.25	3	135	3.75
3	2	56	4
1.5	3	76	3
2.75	4	93	4.75
4	2	78	5
2.5	2.5	23	3.75
2.5	2.75	86	4
-0.25	5	132	2.25
3	1.25	34	3.75
4.5	0.75	60	5.25
3.75	0.75	23	4.25
3.5	3.75	70	5.5
2.25	2.75	88	3.75
3.5	2	45	4.5
3.25	2.5	56	4
			4.05417	0.813149

## Sheet: LIM refractive parameters
0W						2WLIM						4WLIM
DS OD	DC OD	Axis OD	Refractive OD			DS OD	DC OD	Axis OD	Refractive OD			DS OD	DC OD	Axis OD	Refractive OD
2	2.5	140	4			-2	1.75	75	-1.25			-7.25	6.25	70	-4.25
3.75	1.5	145	4.5			-2.75	3.25	170	-1.25			-9.75	5	105	-7.25
4.5	0.25	15	4.75			-2.75	2	125	-1.75			-6.5	3	30	-5
3	2	150	4			-3.5	2.25	150	-2.5			-7	2.75	105	-5.75
1.75	2.5	135	3			-6.75	6.25	170	-3.75			-8.5	6.75	55	-5.25
3	2.25	170	4.25			-2	1.5	150	-1.25			-7.25	4.25	50	-5.25
3.25	0.75	5	3.75			-2.25	2.25	55	-1.25			-5.5	2.25	56	-4.5
4	2.5	130	5.25			-4.5	1.5	40	-3.75			-6.75	4	84	-4.75
4	0.75	115	4.5			-4.25	3.25	45	-2.75			-6	2	91	-5
3	3.25	135	4.75			-5.25	3.75	40	-3.5			-7.5	5	104	-5
3	1.5	30	3.75			-3.25	3.75	15	-2			-6.75	1	98	-6.25
2.25	1.75	20	3.25			-4.25	3.25	140	-3.25			-7.75	4	70	-5.75
2.75	2	10	3.75			-4.25	1.75	145	-3.5			-6.25	2.25	90	-5.25
2.75	1.25	165	3.5			-4.5	3.25	140	-3.25			-5.25	1.25	145	-4.75
2.5	0.75	165	3			-2.25	0.75	125	-2			-10	8	120	-6
2.75	1.75	155	3.75			-2.75	1.5	120	-2			-6	1	155	-5.5
4.25	1.75	140	5.25			-3.5	1.5	135	-2.75			-6.25	1.5	34	-5.5
2	2.75	165	3.5			-3.75	1.25	12	-3.25			-7.25	1.75	9	-6.5
2.75	2	160	3.75			-3	2	110	-2			-6.25	2	45	-5.25
2.75	1.25	165	3.5			-3	0.75	140	-2.5			-7	1.25	16	-6.5
2.75	2.25	110	4			-3.5	2.25	25	-2.5			-8	3	44	-6.5
2.75	2	150	3.75			-3	3.25	10	-1.5			-6	2.5	21	-4.75
3.25	1.75	155	4.25			-3	1.25	60	-2.5			-7	3	90	-5.5
1.5	3.25	130	3.25			-3.5	1.5	26	-2.75			-5.25	1	27	-4.75
3.5	1.75	50	4.5			-2	1	164	-1.5			-6.5	-2.25	45	-7.75
3.25	2	20	4.25			-2.75	1	57	-2.25			-5	1.5	88	-4.25
3.75	1.5	10	4.5			-2.5	1.5	26	-1.75			-4.75	1.5	78	-4
3	0.75	15	3.5			-2	1	164	-1.5			-5	1	55	-4.5
4.25	1.25	25	5			-1.75	1	80	-1.25			-5.75	2.5	13	-4.5
4.25	1.5	55	5			-3	1.25	90	-2.5			-4.75	0.75	31	-4.5
4.25	0.5	134	4.5
1.25	4	80	3.25
2.5	2	170	3.5						-2.31667	0.80925					-5.34167	0.908493
3	1.5	40	3.75
4	1.25	70	4.75
2.2	2.5	43	3.45
3.5	1.75	56	4.5
5.5	1	98	6
4.25	1.5	99	5
3.25	1.5	55	4
1.5	3	60	3
4	1	75	4.5
2.75	2.5	57	4
3	2	130	4
3.75	2	34	4.75
2.5	2.5	75	3.75
2.5	2.5	46	3.75
3.5	2	32	4.5
3.5	1.5	72	4.25
4.5	0.5	159	4.75
2.75	1.75	14	3.75
3.5	1	147	4
1.25	2.25	74	2.5
2	1.75	54	3
3	1.5	88	3.75
2.5	2.5	98	3.75
2.75	3.75	72	4.75
2.75	2.5	101	4
3	2.75	71	4.5
2.5	2.25	74	3.75
			4.0575	0.665164

## Sheet: Data for WB PCR ELISA 
WB		2W					4W					PCR											ELISA
		NC			LIM		NC			LIM		2W	NC		LIM		4W	NC		LIM			2W	NC	LIM	4W	NC	LIM
PI-AKT2		1.13434			2.22272		1.18379			0.462791		PIK3R3	1	30.4	2.31338	29.23		1	25.4	0.356013	24.805		MMP2	1	1.28588		1	1.4362
		1.0615			3.49428		0.927896			0.336613			1	29.025	2.77984	26.98		1	20.045	0.526681	21.34			1	1.46773		1	1.32185
		0.804167			2.89945		0.888311			0.646653			1	29.69	3.24901	28.175		1	22.065	0.372419	23.49			1	1.76717		1	1.26873
		1			2.87215		1			0.482019						SD					SD
													Mean		2.78074	0.467817		Mean		0.418371	0.094157
PIK3R3		0.823701			1.85572		1.25586			0.661093
		0.970275			1.84471		0.873478			0.36877		AKT2	1	27.83	1.90528	26.94		1	27.61	0.635075	26.18		TIMP2	1	0.713881		1	0.883069
		1.20602			2.30352		0.87066			0.575716			1	28.085	2.31338	26.465		1	27.585	0.714497	25.985			1	0.792843		1	0.756638
		1			2.00132		1			0.535193			1	27.985	2.03496	26.895		1	24.395	0.65293	24.32			1	0.737246		1	0.735662
																SD					SD
E-cadherin		1.09382			1.79376		1.95519			7.15849			Mean		2.08454	0.208518		Mean		0.667501	0.0416675
		1.19277			1.97743		0.563362			2.55151
		0.713413			1.62858		0.481443			2.87852		MMP2	1	26.43	3.53081	24.65		1	33.335	4.56305	34.455
		1			1.79992		1			4.19617			1	25.05	2.32141	27.81		1	33.27	3.78423	34.66
													1	29.67	3.81055	27.22		1	29.84	4.40762	27.18
TGF-β		0.897299			0.597881		0.888009			0.872162						SD					SD
		1.04136			0.799936		0.990583			0.830573			Mean		3.22092	0.791461		Mean		4.25164	0.412178
		0.8941			0.677817		1.12141			0.462844
		1.16724			0.915834		1			0.72186
BCL-2		0.911145			2.1604		1.2614			0.891263		TIMP2	1	28.505	0.530344	28.85		1	25.04	0.714497	24.665
		1.07259			2.07634		1.04594			0.806431			1	29.715	0.615572	30.335		1	25.03	0.719467	24.645
		1.40294			1.87165		1			0.830629			1	30.66	0.381565	30.245		1	25.01	0.709562	24.645
		0.613326			1.78602		1.10245			0.794192						SD					SD
													Mean		0.50916	0.118433		Mean		0.714509	0.00495257
BAD		0.845595			0.597234		0.638036			1.8209
		0.8465			0.757606		1.35152			1.64358		E-CADH	1	33.385	5.0806	28.81		1	32.68	1.63014	30.13
		1.3079			0.216706		1.01045			1.10422			1	33.605	5.54044	28.905		1	32.705	1.71119	30.185
		1			0.523849		1			1.5229			1	30.1	5.67893	27.6		1	30.2	1.54827	30.126
																SD					SD
α-SMA		0.725872			0.566349		1.04339			0.763258			Mean		5.43332	0.313214		Mean		1.62987	0.0814623
		1.2079			1.04754		1.00217			0.78633
		1.06623			0.881006		0.954441			0.717913		BCL-2	1	30.28	1.29684	28.77		1	27.795	0.486327	28.655
		1			0.831632		1			0.755834			1	29.85	1.30586	28.315		1	27.89	0.476319	28.8
													1	30.295	1.24833	28.88		1	27.925	0.560583	28.65
COL1		1.01408			0.720986		1.10295			0.780042						SD
		0.964543			0.391864		0.905799			0.531071			Mean		1.28368	0.0309411		Mean		0.507743	0.0460335
		0.907856			0.319993		0.637148			0.355697
		1.11352			0.881881		1.3541			0.767771		BAD	1	28.425	0.685391	27.835		1	26.08	2.21146	27.06
		1			0.578681		1			0.608645			1	28	0.493116	27.87		1	26.385	1.85961	27.115
													1	28.345	0.64842	27.815		1	26.395	1.82766	27.11
																SD
													Mean		0.608976	0.102026		Mean		1.96624	0.212964
												α-SMA	1	25.5967	0.317905	24.9867		1	28.735	0.336808	30.065
													1	25.57	0.307076	25.0033		1	28.04	0.423373	29.04
													1	25.68	0.282894	25.6733		1	24.745	0.376312	25.275
																SD					SD
													Mean		0.302625	0.0179248		Mean		0.378831	0.0433371
												COL1a2	1	27.03	0.368567	26.585		1	26.515	0.30566	27.315
													1	27.035	0.376312	26.56		1	26.545	0.282241	28.13
													1	26.895	0.306721	26.665		1	26.51	0.244008	26.81
																SD					SD
													Mean		0.350533	0.0381395		Mean		0.277303	0.0311213
WB		2W					4W
		NC			LIM		NC			LIM
PI-AKT2		1.13434			2.22272		1.18379			0.462791
		1.0615			3.49428		0.927896			0.336613
		0.804167			2.89945		0.888311			0.646653
		1			2.87215		1			0.482019
			SD
	Mean	1	0.141632		2.87215	0.519471	1	0.130962		0.482019	0.127301
PIK3R3		0.823701			1.85572		1.25586			0.661093
		0.970275			1.84471		0.873478			0.36877
		1.20602			2.30352		0.87066			0.575716
		1			2.00132		1			0.535193
			SD
	Mean	1	0.157491		2.00132	0.213737	1	0.180926		0.535193	0.122732
E-cadherin		1.09382			1.79376		1.95519			7.15849
		1.19277			1.97743		0.563362			2.55151
		0.713413			1.62858		0.481443			2.87852
		1			1.79992		1			4.19617
			SD
	Mean	1	0.206635		1.79992	0.142484	1	0.676252		4.19617	2.09892
TGF-β		0.897299			0.597881		0.888009			0.872162
		1.04136			0.799936		0.990583			0.830573
		0.8941			0.677817		1.12141			0.462844
		1.16724			0.915834		1			0.72186
			SD
	Mean	1	0.130948		0.747867	0.139436	1	0.0955173		0.72186	0.183937
BCL-2		0.911145			2.1604		1.2614			0.891263
		1.07259			2.07634		1.04594			0.806431
		1.40294			1.87165		1			0.830629
		0.613326			1.78602		1.10245			0.794192
			SD
	Mean	1	0.329162		1.9736	0.174192	1.10245	0.113949		0.830629	0.043165
BAD		0.845595			0.597234		0.638036			1.8209
		0.8465			0.757606		1.35152			1.64358
		1.3079			0.216706		1.01045			1.10422
		1			0.523849		1			1.5229
			SD
	Mean	1	0.217722		0.523849	0.226837	1	0.291371		1.5229	0.304771
α-SMA		1.09138			0.566349		1.04339			0.763258
		0.842393			0.759662		1.00217			0.78633
		1.06623			0.881006		0.954441			0.717913
		1			0.831632		1			0.755834
			SD
	Mean	1	0.111917		0.759662	0.138171	1	0.0363463		0.755834	0.0284201
COL1		1.01408			0.720986		1.10295			0.780042
		0.964543			0.391864		0.905799			0.531071
		0.907856			0.319993		1			0.608645
		1.11352			0.881881		1.3541			0.767771
			SD
	Mean	1	0.0872395		0.578681	0.267084	1.09071	0.193171		0.671882	0.122093

## Sheet: immunohistochemical staining
COL1		NC			LIM
		0.313			0.209
		0.36			0.271
		0.367			0.266
		0.412			0.237
		0.363	0.0405216		0.24575	0.0287214
